# Supplementary material for: Effects of Triterpene Soyasapogenol B from Arachis hypogaea (Peanut) on Differentiation, Mineralization, Autophagy, and Necroptosis in Pre-Osteoblasts
Source: Int J Mol Sci. 2022 Jul 27;23(15):8297. doi: 10.3390/ijms23158297 (PMC9368047; doi:10.3390/ijms23158297)
Supplement: Supplementary file 1 [file ijms-23-08297-s001.zip]

Archive with 2 entries (2 files):
- Supporting Information file S1.pdf
- Supporting Information file S2.pdf
